# Supplementary material for: Mechanistic Insights into the Protection Effect of Argonaute–RNA Complex on the HCV Genome
Source: Biomolecules. 2022 Nov 3;12(11):1631. doi: 10.3390/biom12111631 (PMC9687641; doi:10.3390/biom12111631)
Supplement: Supplementary file 1 [file biomolecules-12-01631-s001.zip]

Archive with 1 entries (1 files):
- biomolecules-1969889-supplementary.pdf
